# Supplementary material for: Gradient Hydrogels—Overview of Techniques Demonstrating the Existence of a Gradient
Source: Polymers (Basel). 2022 Feb 23;14(5):866. doi: 10.3390/polym14050866 (PMC8912830; doi:10.3390/polym14050866)
Supplement: Supplementary file 1 [file polymers-14-00866-s001.zip]

Archive with 15 entries (12 files):
- polymers-1591189 supplyment and non published material/
- polymers-1591189 supplyment and non published material/polymers-1591189 non published material 1/
- polymers-1591189 supplyment and non published material/polymers-1591189 non published material 1/Canadas_2_Printable_License.pdf
- polymers-1591189 supplyment and non published material/polymers-1591189 non published material 1/Canadas_Fig4_Printable License.pdf
- polymers-1591189 supplyment and non published material/polymers-1591189 non published material 1/Canadas_Fig5_Printable License.pdf
- polymers-1591189 supplyment and non published material/polymers-1591189 non published material 1/Cross_4B_Printable License.pdf
- polymers-1591189 supplyment and non published material/polymers-1591189 non published material 1/Cross_Fig5_Printable License.pdf
- polymers-1591189 supplyment and non published material/polymers-1591189 non published material 1/Gharazi_permission.pdf
- polymers-1591189 supplyment and non published material/polymers-1591189 non published material 1/Guo_Fig_1.pdf
- polymers-1591189 supplyment and non published material/polymers-1591189 non published material 1/Li_1A_permission.png
- polymers-1591189 supplyment and non published material/polymers-1591189 non published material 1/Tan_2018_permission.png
- polymers-1591189 supplyment and non published material/polymers-1591189 supplyment/
- polymers-1591189 supplyment and non published material/polymers-1591189 supplyment/Table_S1_Summary_of_techniques.pdf
- polymers-1591189 supplyment and non published material/polymers-1591189 supplyment/Table_S2_Overview_characterization_techniques.pdf
- polymers-1591189 supplyment and non published material/polymers-1591189 supplyment/Table_S3_List of abbreviations.pdf
